# Supplementary material for: Effect of Molecular Weight and Degree of Substitution on the Physical-Chemical Properties of Methylcellulose-Starch Nanocrystal Nanocomposite Films
Source: Polymers (Basel). 2021 Sep 27;13(19):3291. doi: 10.3390/polym13193291 (PMC8513015; doi:10.3390/polym13193291)
Supplement: Supplementary file 1 [file polymers-13-03291-s001.zip]

Archive with 1 entries (1 files):
- polymers-1387232-supplementary.pdf
